# Supplementary material for: N′-[(E)-Furan-2-ylmethyl­idene]-4-hydroxy­benzohydrazide
Source: Acta Crystallogr Sect E Struct Rep Online. 2014 Feb 5;70(Pt 3):o242. doi: 10.1107/S1600536814001822 (PMC3998425; doi:10.1107/S1600536814001822)
Supplement: Supplementary file 1 [file e-70-0o242-sup1.cif]

##############################################################################
#                                                                            #
# This CIF contains the data in a paper accepted for publication in          #
# Acta Crystallographica Section E. It conforms to the requirements of       #
# Notes for Authors for Acta Crystallographica Section E, and has been       #
# peer reviewed under the auspices of the IUCr Commission on Journals.       #
#                                                                            #
# Full details of the Crystallographic Information File format               #
# are given in the paper "The Crystallographic Information File (CIF):       #
# a New Standard Archive File for Crystallography" by S. R. Hall, F. H.      #
# Allen and I. D. Brown [Acta Cryst. (1991), A47, 655-685].                  #
#                                                                            #
# The current version of the core CIF dictionary is obtainable from          #
# ftp://ftp.iucr.org/pub/cif_core.dic.                                       #
#                                                                            #
# Software is freely available for graphical display of the structure(s)     #
# in this CIF. For information consult the CIF software page                 #
# http://www.iucr.org/resources/cif/software.                                #
#                                                                            #
# This file may be used for bona fide research purposes within the           #
# scientific community so long as proper attribution is given to the journal # 
# article from which it was obtained.                                        #
#                                                                            #
##############################################################################
data_Global
_audit_creation_method     SHELXL-97
_journal_data_validation_number     ?
_journal_date_recd_electronic     2013-12-13
_journal_date_accepted     2014-01-25
_journal_name_full     'Acta Crystallographica, Section E'
_journal_year     2014
_journal_volume     70
_journal_issue      3
_journal_page_first     o242
_journal_page_last     o242
_journal_paper_category     QO
_journal_paper_doi     10.1107/S1600536814001822
_journal_coeditor_code     FJ2657
_publ_contact_author_name     'M. Sithambaresan'
_publ_contact_author_address
;
Department of Chemistry
Faculty of Science
Eastern University
Chenkalady
Sri Lanka
;
_publ_contact_author_email     'eesans@yahoo.com'
_publ_contact_author_fax     '94-65-2240758'
_publ_contact_author_phone     '94-65-2240755'
_publ_section_title
;
<i>N</i>'-[(<i>E</i>)-Furan-2-ylmethylidene]-4-hydroxybenzohydrazide
;
loop_
    _publ_author_name
    _publ_author_address
    'Riya Datta'
;
      Department of Chemistry
      Christ University
      Hosur Road
      Bangalore 560 029
      India
;
    'V. Ramya'
;
      Department of Chemistry
      Christ University
      Hosur Road
      Bangalore 560 029
      India
;
    'M. Sithambaresan'
;
      Department of Chemistry
      Faculty of Science
      Eastern University, Sri Lanka
      Chenkalady
      Sri Lanka
;
    'M. R. Prathapachandra Kurup'
;
      Department of Applied Chemistry
      Cochin University of Science and Technology
      Kochi 682 022
      India
;
data_I
_audit_creation_method     SHELXL-97
_database_code_depnum_ccdc_archive     'CCDC 983574'
_chemical_name_systematic
;
<i>N</i>'-[(<i>E</i>)-Furan-2-ylmethylidene]-4-hydroxybenzohydrazide
;
_chemical_name_common     ?
_chemical_formula_moiety     'C12 H10 N2 O3'
_chemical_formula_sum     'C12 H10 N2 O3'
_chemical_formula_iupac     'C12 H10 N2 O3'
_chemical_formula_weight     230.22
_chemical_melting_point     ?
_symmetry_cell_setting     orthorhombic
_symmetry_space_group_name_H-M     'P n a 21'
_symmetry_space_group_name_Hall     'P 2c -2n'
loop_
    _symmetry_equiv_pos_as_xyz
    'x, y, z'
    '-x, -y, z+1/2'
    'x+1/2, -y+1/2, z'
    '-x+1/2, y+1/2, z+1/2'
_cell_length_a     9.5934(3)
_cell_length_b     11.1939(4)
_cell_length_c     10.3332(3)
_cell_angle_alpha     90.00
_cell_angle_beta     90.00
_cell_angle_gamma     90.00
_cell_volume     1109.66(6)
_cell_formula_units_Z     4
_cell_measurement_reflns_used     ?
_cell_measurement_theta_min     2.68
_cell_measurement_theta_max     28.36
_cell_measurement_temperature     298(2)
_exptl_crystal_description     block
_exptl_crystal_colour     'light orange'
_exptl_crystal_size_max     0.25
_exptl_crystal_size_mid     0.20
_exptl_crystal_size_min     0.16
_exptl_crystal_density_diffrn     1.378
_exptl_crystal_density_meas     ?
_exptl_crystal_density_method     'not measured'
_exptl_crystal_F_000     480
_exptl_absorpt_coefficient_mu     0.101
_exptl_absorpt_correction_type     multi-scan
_exptl_absorpt_process_details     '(SADABS; Bruker, 2004)'
_exptl_absorpt_correction_T_min     0.9751
_exptl_absorpt_correction_T_max     0.9840
_exptl_special_details     ?
_diffrn_ambient_temperature     298(2)
_diffrn_radiation_type     MoK\a
_diffrn_radiation_wavelength     0.71073
_diffrn_radiation_source     'fine-focus sealed tube'
_diffrn_radiation_monochromator     graphite
_diffrn_measurement_device_type     'Bruker APEXII CCD area-detector'
_diffrn_measurement_method     'phi and omega scans'
_diffrn_detector_area_resol_mean     8.33
_diffrn_reflns_number     3425
_diffrn_reflns_av_R_equivalents     0.0154
_diffrn_reflns_av_sigmaI/netI     0.0147
_diffrn_reflns_theta_min     2.68
_diffrn_reflns_theta_max     24.99
_diffrn_reflns_theta_full     24.99
_diffrn_measured_fraction_theta_max     0.980
_diffrn_measured_fraction_theta_full     0.980
_diffrn_reflns_limit_h_min     -11
_diffrn_reflns_limit_h_max     11
_diffrn_reflns_limit_k_min     -13
_diffrn_reflns_limit_k_max     9
_diffrn_reflns_limit_l_min     -10
_diffrn_reflns_limit_l_max     12
_diffrn_standards_number     0
_diffrn_standards_interval_count     ?
_diffrn_standards_interval_time     ?
_diffrn_standards_decay_%     ?
_refine_special_details
;
Refinement of <i>F</i>^2^ against ALL reflections. The weighted <i>R</i>-factor
<i>wR</i> and goodness of fit <i>S</i> are based on <i>F</i>^2^, conventional
<i>R</i>-factors <i>R</i> are based on <i>F</i>, with <i>F</i> set to zero for
negative <i>F</i>^2^. The threshold expression of <i>F</i>^2^ >
\s(<i>F</i>^2^) is used only for calculating <i>R</i>-factors(gt) <i>etc</i>.
and is not relevant to the choice of reflections for refinement.
<i>R</i>-factors based on <i>F</i>^2^ are statistically about twice as large
as those based on <i>F</i>, and <i>R</i>- factors based on ALL data will be
even larger.
;
_reflns_number_total     1014
_reflns_number_gt     992
_reflns_threshold_expression     I>2sigma(I)
_refine_ls_structure_factor_coef     Fsqd
_refine_ls_matrix_type     full
_refine_ls_R_factor_all     0.0250
_refine_ls_R_factor_gt     0.0242
_refine_ls_wR_factor_gt     0.0634
_refine_ls_wR_factor_ref     0.0641
_refine_ls_goodness_of_fit_ref     1.050
_refine_ls_restrained_S_all     1.049
_refine_ls_number_reflns     1014
_refine_ls_number_parameters     163
_refine_ls_number_restraints     3
_refine_ls_hydrogen_treatment     mixed
_refine_ls_weighting_scheme     calc
_refine_ls_weighting_details
         'calc w=1/[\s^2^(Fo^2^)+(0.0363P)^2^+0.1774P] where P=(Fo^2^+2Fc^2^)/3'
_atom_sites_solution_hydrogens     geom
_atom_sites_solution_primary     direct
_atom_sites_solution_secondary     difmap
_refine_ls_shift/su_max     0.000
_refine_ls_shift/su_mean     0.000
_refine_diff_density_max     0.131
_refine_diff_density_min     -0.103
_refine_ls_extinction_method     'SHELXL97 (Sheldrick, 2008)'
_refine_ls_extinction_coef     0.046(5)
_refine_ls_extinction_expression
                                  'Fc^*^=kFc[1+0.001xFc^2^\l^3^/sin(2\q)]^-1/4^'
_refine_ls_abs_structure_details     ?
loop_
    _atom_type_symbol
    _atom_type_description
    _atom_type_scat_dispersion_real
    _atom_type_scat_dispersion_imag
    _atom_type_scat_source
    'C' 'C' 0.0033 0.0016
                         'International Tables Vol C Tables 4.2.6.8 and 6.1.1.4'
    'H' 'H' 0.0000 0.0000
                         'International Tables Vol C Tables 4.2.6.8 and 6.1.1.4'
    'N' 'N' 0.0061 0.0033
                         'International Tables Vol C Tables 4.2.6.8 and 6.1.1.4'
    'O' 'O' 0.0106 0.0060
                         'International Tables Vol C Tables 4.2.6.8 and 6.1.1.4'
_computing_data_collection     'APEX2 (Bruker, 2004)'
_computing_cell_refinement     'APEX2 and SAINT (Bruker, 2004)'
_computing_data_reduction     'SAINT and XPREP (Bruker, 2004)'
_computing_structure_solution     'SHELXS97 (Sheldrick, 2008)'
_computing_structure_refinement     'SHELXL97 (Sheldrick, 2008)'
_computing_molecular_graphics
          'ORTEP-3 for Windows (Farrugia, 2012) and DIAMOND (Brandenburg, 2010)'
_computing_publication_material
                        'SHELXL97 (Sheldrick, 2008) and publCIF (Westrip, 2010)'
loop_
    _atom_site_type_symbol
    _atom_site_label
    _atom_site_fract_x
    _atom_site_fract_y
    _atom_site_fract_z
    _atom_site_U_iso_or_equiv
    _atom_site_adp_type
    _atom_site_calc_flag
    _atom_site_refinement_flags
    _atom_site_occupancy
    _atom_site_symmetry_multiplicity
    _atom_site_disorder_assembly
    _atom_site_disorder_group
    O O1 1.10537(16) 0.44042(12) 0.85962(16) 0.0487(4) Uani d . 1 1 . .
    O O2 1.15292(13) 0.82491(12) 0.64988(16) 0.0454(4) Uani d . 1 1 . .
    O O3 0.79142(15) 1.25293(13) 0.43449(17) 0.0509(4) Uani d D 1 1 . .
    N N1 1.00354(16) 0.64857(13) 0.74734(17) 0.0346(4) Uani d . 1 1 . .
    N N2 0.94150(15) 0.74797(14) 0.69195(18) 0.0357(4) Uani d D 1 1 . .
    C C1 1.1354(3) 0.3230(2) 0.8813(3) 0.0609(7) Uani d . 1 1 . .
    H H1 1.2119 0.2956 0.9279 0.073 Uiso calc R 1 1 . .
    C C2 1.0401(3) 0.2529(2) 0.8265(3) 0.0655(7) Uani d . 1 1 . .
    H H2 1.0390 0.1698 0.8271 0.079 Uiso calc R 1 1 . .
    C C3 0.9410(3) 0.32850(19) 0.7673(3) 0.0528(6) Uani d . 1 1 . .
    H H3 0.8614 0.3054 0.7224 0.063 Uiso calc R 1 1 . .
    C C4 0.9853(2) 0.44092(17) 0.7889(2) 0.0394(5) Uani d . 1 1 . .
    C C5 0.9330(2) 0.55207(17) 0.7401(2) 0.0389(5) Uani d . 1 1 . .
    H H5 0.8452 0.5539 0.7019 0.047 Uiso calc R 1 1 . .
    C C6 1.02519(18) 0.83589(16) 0.64733(19) 0.0332(4) Uani d . 1 1 . .
    C C7 0.95845(19) 0.94475(16) 0.5952(2) 0.0327(4) Uani d . 1 1 . .
    C C8 0.81588(19) 0.96915(18) 0.6015(2) 0.0422(5) Uani d . 1 1 . .
    H H8 0.7566 0.9156 0.6428 0.051 Uiso calc R 1 1 . .
    C C9 0.7622(2) 1.07164(18) 0.5474(2) 0.0464(5) Uani d . 1 1 . .
    H H9 0.6670 1.0866 0.5525 0.056 Uiso calc R 1 1 . .
    C C10 0.8484(2) 1.15259(16) 0.48562(19) 0.0363(5) Uani d . 1 1 . .
    C C11 0.9907(2) 1.13042(17) 0.4805(2) 0.0400(5) Uani d . 1 1 . .
    H H11 1.0502 1.1850 0.4410 0.048 Uiso calc R 1 1 . .
    C C12 1.04335(19) 1.02759(17) 0.5340(2) 0.0383(5) Uani d . 1 1 . .
    H H12 1.1387 1.0131 0.5291 0.046 Uiso calc R 1 1 . .
    H H2' 0.8518(11) 0.7474(18) 0.676(2) 0.041(6) Uiso d D 1 1 . .
    H H3' 0.853(2) 1.288(2) 0.389(2) 0.062(8) Uiso d D 1 1 . .
loop_
    _atom_site_aniso_label
    _atom_site_aniso_U_11
    _atom_site_aniso_U_22
    _atom_site_aniso_U_33
    _atom_site_aniso_U_12
    _atom_site_aniso_U_13
    _atom_site_aniso_U_23
    O1 0.0473(8) 0.0475(9) 0.0515(9) 0.0037(7) -0.0047(7) 0.0042(8)
    O2 0.0233(6) 0.0449(8) 0.0679(10) 0.0008(5) -0.0012(7) 0.0128(8)
    O3 0.0378(8) 0.0491(9) 0.0657(11) 0.0131(7) 0.0115(9) 0.0196(8)
    N1 0.0280(7) 0.0328(8) 0.0428(9) 0.0011(6) 0.0003(7) 0.0026(7)
    N2 0.0235(7) 0.0349(8) 0.0488(10) 0.0005(6) -0.0024(8) 0.0037(7)
    C1 0.0719(16) 0.0551(15) 0.0556(14) 0.0205(13) 0.0011(14) 0.0138(12)
    C2 0.098(2) 0.0364(12) 0.0621(15) 0.0059(13) 0.0102(16) 0.0116(12)
    C3 0.0609(14) 0.0396(11) 0.0578(14) -0.0100(10) 0.0026(12) 0.0031(11)
    C4 0.0360(9) 0.0397(10) 0.0426(11) -0.0017(8) 0.0032(9) 0.0006(9)
    C5 0.0302(9) 0.0388(10) 0.0478(12) -0.0020(7) -0.0008(10) -0.0004(9)
    C6 0.0261(8) 0.0356(9) 0.0380(10) -0.0006(7) -0.0014(8) -0.0012(8)
    C7 0.0271(9) 0.0337(9) 0.0372(10) -0.0006(7) -0.0001(9) -0.0020(8)
    C8 0.0283(9) 0.0430(10) 0.0554(12) 0.0004(8) 0.0087(10) 0.0099(11)
    C9 0.0260(9) 0.0519(12) 0.0614(13) 0.0090(8) 0.0089(11) 0.0101(12)
    C10 0.0328(10) 0.0362(10) 0.0399(12) 0.0054(8) 0.0017(9) 0.0015(9)
    C11 0.0295(10) 0.0416(10) 0.0488(13) -0.0036(8) 0.0037(9) 0.0084(10)
    C12 0.0227(9) 0.0419(10) 0.0504(13) 0.0010(7) 0.0001(9) 0.0044(9)
_geom_special_details
;
All e.s.d.'s (except the e.s.d. in the dihedral angle between two l.s. planes)
are estimated using the full covariance matrix. The cell e.s.d.'s are taken
into account individually in the estimation of e.s.d.'s in distances, angles
and torsion angles; correlations between e.s.d.'s in cell parameters are only
used when they are defined by crystal symmetry. An approximate (isotropic)
treatment of cell e.s.d.'s is used for estimating e.s.d.'s involving l.s.
planes.
;
loop_
    _geom_bond_atom_site_label_1
    _geom_bond_atom_site_label_2
    _geom_bond_site_symmetry_2
    _geom_bond_distance
    _geom_bond_publ_flag
    O1 C4 . 1.364(3) ?
    O1 C1 . 1.364(3) ?
    O2 C6 . 1.232(2) ?
    O3 C10 . 1.356(2) ?
    O3 H3' . 0.847(10) ?
    N1 C5 . 1.277(2) ?
    N1 N2 . 1.386(2) ?
    N2 C6 . 1.351(2) ?
    N2 H2' . 0.876(10) ?
    C1 C2 . 1.331(4) ?
    C1 H1 . 0.9300 ?
    C2 C3 . 1.412(4) ?
    C2 H2 . 0.9300 ?
    C3 C4 . 1.347(3) ?
    C3 H3 . 0.9300 ?
    C4 C5 . 1.433(3) ?
    C5 H5 . 0.9300 ?
    C6 C7 . 1.478(2) ?
    C7 C12 . 1.387(2) ?
    C7 C8 . 1.396(3) ?
    C8 C9 . 1.376(3) ?
    C8 H8 . 0.9300 ?
    C9 C10 . 1.383(3) ?
    C9 H9 . 0.9300 ?
    C10 C11 . 1.389(3) ?
    C11 C12 . 1.373(3) ?
    C11 H11 . 0.9300 ?
    C12 H12 . 0.9300 ?
loop_
    _geom_angle_atom_site_label_1
    _geom_angle_atom_site_label_2
    _geom_angle_atom_site_label_3
    _geom_angle_site_symmetry_1
    _geom_angle_site_symmetry_3
    _geom_angle
    _geom_angle_publ_flag
    C4 O1 C1 . . 105.67(19) ?
    C10 O3 H3' . . 108.7(18) ?
    C5 N1 N2 . . 115.31(16) ?
    C6 N2 N1 . . 118.08(14) ?
    C6 N2 H2' . . 121.6(14) ?
    N1 N2 H2' . . 119.6(14) ?
    C2 C1 O1 . . 110.7(2) ?
    C2 C1 H1 . . 124.7 ?
    O1 C1 H1 . . 124.7 ?
    C1 C2 C3 . . 107.1(2) ?
    C1 C2 H2 . . 126.5 ?
    C3 C2 H2 . . 126.5 ?
    C4 C3 C2 . . 106.0(2) ?
    C4 C3 H3 . . 127.0 ?
    C2 C3 H3 . . 127.0 ?
    C3 C4 O1 . . 110.59(19) ?
    C3 C4 C5 . . 129.9(2) ?
    O1 C4 C5 . . 119.19(18) ?
    N1 C5 C4 . . 121.89(19) ?
    N1 C5 H5 . . 119.1 ?
    C4 C5 H5 . . 119.1 ?
    O2 C6 N2 . . 120.73(17) ?
    O2 C6 C7 . . 121.39(16) ?
    N2 C6 C7 . . 117.87(15) ?
    C12 C7 C8 . . 117.77(17) ?
    C12 C7 C6 . . 117.59(15) ?
    C8 C7 C6 . . 124.63(17) ?
    C9 C8 C7 . . 120.71(19) ?
    C9 C8 H8 . . 119.6 ?
    C7 C8 H8 . . 119.6 ?
    C8 C9 C10 . . 120.64(17) ?
    C8 C9 H9 . . 119.7 ?
    C10 C9 H9 . . 119.7 ?
    O3 C10 C9 . . 118.77(17) ?
    O3 C10 C11 . . 121.97(18) ?
    C9 C10 C11 . . 119.24(18) ?
    C12 C11 C10 . . 119.74(18) ?
    C12 C11 H11 . . 120.1 ?
    C10 C11 H11 . . 120.1 ?
    C11 C12 C7 . . 121.88(16) ?
    C11 C12 H12 . . 119.1 ?
    C7 C12 H12 . . 119.1 ?
loop_
    _geom_torsion_atom_site_label_1
    _geom_torsion_atom_site_label_2
    _geom_torsion_atom_site_label_3
    _geom_torsion_atom_site_label_4
    _geom_torsion_site_symmetry_1
    _geom_torsion_site_symmetry_2
    _geom_torsion_site_symmetry_3
    _geom_torsion_site_symmetry_4
    _geom_torsion
    _geom_torsion_publ_flag
    C5 N1 N2 C6 . . . . -152.8(2) ?
    C4 O1 C1 C2 . . . . 0.4(3) ?
    O1 C1 C2 C3 . . . . -0.9(3) ?
    C1 C2 C3 C4 . . . . 1.0(3) ?
    C2 C3 C4 O1 . . . . -0.8(3) ?
    C2 C3 C4 C5 . . . . 173.0(2) ?
    C1 O1 C4 C3 . . . . 0.2(3) ?
    C1 O1 C4 C5 . . . . -174.3(2) ?
    N2 N1 C5 C4 . . . . 177.85(18) ?
    C3 C4 C5 N1 . . . . -164.8(3) ?
    O1 C4 C5 N1 . . . . 8.5(3) ?
    N1 N2 C6 O2 . . . . 3.7(3) ?
    N1 N2 C6 C7 . . . . -176.57(16) ?
    O2 C6 C7 C12 . . . . 8.1(3) ?
    N2 C6 C7 C12 . . . . -171.64(19) ?
    O2 C6 C7 C8 . . . . -172.9(2) ?
    N2 C6 C7 C8 . . . . 7.4(3) ?
    C12 C7 C8 C9 . . . . 0.7(3) ?
    C6 C7 C8 C9 . . . . -178.4(2) ?
    C7 C8 C9 C10 . . . . 0.0(4) ?
    C8 C9 C10 O3 . . . . -179.5(2) ?
    C8 C9 C10 C11 . . . . -1.1(3) ?
    O3 C10 C11 C12 . . . . 179.84(19) ?
    C9 C10 C11 C12 . . . . 1.5(3) ?
    C10 C11 C12 C7 . . . . -0.8(3) ?
    C8 C7 C12 C11 . . . . -0.3(3) ?
    C6 C7 C12 C11 . . . . 178.9(2) ?
loop_
    _geom_hbond_atom_site_label_D
    _geom_hbond_atom_site_label_H
    _geom_hbond_atom_site_label_A
    _geom_hbond_site_symmetry_A
    _geom_hbond_distance_DH
    _geom_hbond_distance_HA
    _geom_hbond_distance_DA
    _geom_hbond_angle_DHA
    N2 H2' O2 3_465 0.876(10) 2.090(12) 2.9187(19) 157.4(18)
    O3 H3' N1 2_774 0.847(10) 2.134(12) 2.971(2) 169(3)
    C5 H5 O2 3_465 0.9300 2.35 3.160(2) 145
    C11 H11 O3 3_575 0.9300 2.42 3.202(2) 142
_iucr_refine_instructions_details
;
TITL new in Pna2(1)
CELL 0.71073   9.5934  11.1939  10.3332  90.000  90.000  90.000
ZERR   4.00   0.0003   0.0004   0.0003   0.000   0.000   0.000
LATT -1
SYMM -X, -Y, 0.5+Z
SYMM 0.5+X, 0.5-Y, Z
SYMM 0.5-X, 0.5+Y, 0.5+Z
SFAC C  H  N  O
UNIT 48 40 8 12
MERG 3
OMIT  -3.00  50.00
L.S. 4
ACTA
BOND $H
FMAP 2
PLAN 5
CONF
HTAB N2 O2_$1
HTAB O3 N1_$2
HTAB
EQIV $2  -x+2, -y+2, z-1/2
EQIV $1  x-1/2, -y+3/2, z
SIZE 0.25 0.20 0.16
DFIX 0.84 0.01 O3 H3'
DFIX 0.88 0.01 N2 H2'
TEMP 25
WGHT    0.036300    0.177400
EXTI    0.045521
FVAR       1.23475
O1    4    1.105374    0.440416    0.859623    11.00000    0.04726    0.04746 =
         0.05151    0.00423   -0.00469    0.00369
O2    4    1.152922    0.824906    0.649880    11.00000    0.02325    0.04495 =
         0.06790    0.01285   -0.00121    0.00079
O3    4    0.791418    1.252932    0.434486    11.00000    0.03780    0.04911 =
         0.06571    0.01964    0.01147    0.01310
N1    3    1.003542    0.648575    0.747340    11.00000    0.02798    0.03284 =
         0.04285    0.00264    0.00034    0.00109
N2    3    0.941502    0.747968    0.691950    11.00000    0.02350    0.03486 =
         0.04881    0.00371   -0.00237    0.00047
C1    1    1.135393    0.322965    0.881270    11.00000    0.07188    0.05511 =
         0.05558    0.01379    0.00114    0.02048
AFIX  43
H1    2    1.211919    0.295625    0.927911    11.00000   -1.20000
AFIX   0
C2    1    1.040111    0.252893    0.826468    11.00000    0.09793    0.03645 =
         0.06206    0.01156    0.01017    0.00594
AFIX  43
H2    2    1.039003    0.169819    0.827051    11.00000   -1.20000
AFIX   0
C3    1    0.941009    0.328505    0.767264    11.00000    0.06092    0.03955 =
         0.05782    0.00310    0.00259   -0.01003
AFIX  43
H3    2    0.861386    0.305388    0.722446    11.00000   -1.20000
AFIX   0
C4    1    0.985309    0.440920    0.788937    11.00000    0.03598    0.03968 =
         0.04259    0.00064    0.00316   -0.00173
C5    1    0.933032    0.552072    0.740057    11.00000    0.03017    0.03881 =
         0.04775   -0.00035   -0.00082   -0.00199
AFIX  43
H5    2    0.845238    0.553948    0.701946    11.00000   -1.20000
AFIX   0
C6    1    1.025188    0.835890    0.647326    11.00000    0.02606    0.03558 =
         0.03803   -0.00122   -0.00136   -0.00058
C7    1    0.958455    0.944748    0.595159    11.00000    0.02712    0.03370 =
         0.03720   -0.00199   -0.00010   -0.00064
C8    1    0.815879    0.969154    0.601525    11.00000    0.02830    0.04300 =
         0.05544    0.00993    0.00867    0.00036
AFIX  43
H8    2    0.756578    0.915575    0.642759    11.00000   -1.20000
AFIX   0
C9    1    0.762166    1.071644    0.547438    11.00000    0.02600    0.05188 =
         0.06141    0.01013    0.00887    0.00897
AFIX  43
H9    2    0.666969    1.086625    0.552499    11.00000   -1.20000
AFIX   0
C10   1    0.848407    1.152593    0.485616    11.00000    0.03285    0.03615 =
         0.03987    0.00147    0.00171    0.00542
C11   1    0.990733    1.130421    0.480525    11.00000    0.02950    0.04158 =
         0.04884    0.00843    0.00374   -0.00362
AFIX  43
H11   2    1.050168    1.185004    0.441038    11.00000   -1.20000
AFIX   0
C12   1    1.043349    1.027593    0.534021    11.00000    0.02267    0.04186 =
         0.05042    0.00436    0.00005    0.00102
AFIX  43
H12   2    1.138657    1.013099    0.529106    11.00000   -1.20000
AFIX   0
H2'   2    0.851826    0.747425    0.675885    11.00000    0.04099
H3'   2    0.852526    1.287998    0.389046    11.00000    0.06221
HKLF 4
REM  new in Pna2(1)
REM R1 =  0.0242 for    992 Fo > 4sig(Fo)  and  0.0250 for all   1014 data
REM    163 parameters refined using      3 restraints
END
WGHT      0.0363      0.1776
REM Highest difference peak  0.131,  deepest hole -0.103,  1-sigma level  0.027
Q1    1   1.2440  0.3446  0.9412  11.00000  0.05    0.13
Q2    1   0.7908  1.0900  0.4830  11.00000  0.05    0.11
Q3    1   0.9904  0.9608  0.5334  11.00000  0.05    0.10
Q4    1   0.9043  0.9357  0.5764  11.00000  0.05    0.10
Q5    1   0.9046  0.9609  0.6455  11.00000  0.05    0.09
;
