# Supplementary material for: N′-[(E)-Furan-2-ylmethyl­idene]-4-hydroxy­benzohydrazide
Source: Acta Crystallogr Sect E Struct Rep Online. 2014 Feb 5;70(Pt 3):o242. doi: 10.1107/S1600536814001822 (PMC3998425; doi:10.1107/S1600536814001822)
Supplement: Supplementary file 2 [file e-70-0o242-Isup2.hkl]

# 
# h,k,l, Fc-squared, Fo-squared, sigma(Fo-squared) and status flag 
# 
data_I
_shelx_title ' new in Pna2(1)' 
_shelx_refln_list_code          4 
_shelx_F_calc_maximum      101.55 
_exptl_crystal_F_000       480.00 
_reflns_d_resolution_high  0.8413 
 
loop_ 
 _symmetry_equiv_pos_as_xyz 
 'x, y, z' 
 '-x, -y, z+1/2' 
 'x+1/2, -y+1/2, z' 
 '-x+1/2, y+1/2, z+1/2' 
 
_cell_length_a     9.5934 
_cell_length_b    11.1939 
_cell_length_c    10.3332 
_cell_angle_alpha  90.000 
_cell_angle_beta   90.000 
_cell_angle_gamma  90.000 
 
_shelx_F_squared_multiplier     1.000 
 
loop_ 
 _refln_index_h 
 _refln_index_k 
 _refln_index_l 
 _refln_F_squared_calc 
 _refln_F_squared_meas 
 _refln_F_squared_sigma 
 _refln_observed_status 
   2   0   0    10312.79     9421.18    177.56 o 
   4   0   0     1068.15     1180.68     19.45 o 
   6   0   0      654.70      682.88      9.66 o 
   8   0   0        0.73       -0.08      0.35 o 
  10   0   0      109.94      103.70      1.98 o 
   1   1   0        1.12        0.78      0.12 o 
   2   1   0       32.49       47.05      0.52 o 
   3   1   0      129.13      135.11      2.32 o 
   4   1   0     2247.90     2244.36     35.77 o 
   5   1   0      927.19      967.72     11.84 o 
   6   1   0       17.86       15.43      0.51 o 
   7   1   0        3.54        5.09      0.40 o 
   8   1   0       55.46       49.02      0.80 o 
   9   1   0      135.26      124.04      1.52 o 
  10   1   0       75.06       65.23      1.07 o 
  11   1   0       83.59       78.74      1.23 o 
   0   2   0      754.80      688.32      8.80 o 
   1   2   0     3516.35     3513.10    158.87 o 
   2   2   0       26.41       24.16      0.49 o 
   3   2   0       84.82       65.25      0.72 o 
   4   2   0        9.13       10.36      0.30 o 
   5   2   0      688.02      712.31      7.15 o 
   6   2   0      136.57      120.52      1.53 o 
   7   2   0       93.58       93.25      1.32 o 
   8   2   0        1.19        1.87      0.66 o 
   9   2   0       95.33       91.68      1.35 o 
  10   2   0        2.79        2.92      0.39 o 
  11   2   0       27.73       32.48      0.81 o 
   1   3   0        4.59        2.94      0.15 o 
   2   3   0     1009.27      965.66      7.47 o 
   3   3   0      137.46      142.59      2.99 o 
   4   3   0      248.65      253.12      2.69 o 
   5   3   0       30.46       30.36      0.61 o 
   6   3   0        0.06       -0.03      0.25 o 
   7   3   0      236.19      236.82      3.04 o 
   8   3   0       59.09       57.56      1.24 o 
   9   3   0        1.50        1.50      0.41 o 
  10   3   0       10.91        8.91      0.69 o 
  11   3   0        0.12        0.04      0.41 o 
   0   4   0      421.59      372.80      4.63 o 
   1   4   0      125.65      126.15      1.06 o 
   2   4   0      200.16      189.22      1.57 o 
   3   4   0        2.48        3.93      0.25 o 
   4   4   0        3.28        4.86      0.69 o 
   5   4   0      294.14      288.09      3.10 o 
   6   4   0      451.59      416.14      4.38 o 
   7   4   0      764.90      745.61      7.61 o 
   8   4   0      583.52      577.29      6.36 o 
   9   4   0      252.94      249.94      2.99 o 
  10   4   0       16.88       20.38      2.09 o 
   1   5   0       76.03       71.38      0.68 o 
   2   5   0     4440.97     4720.99     85.81 o 
   3   5   0       38.86       38.25      0.86 o 
   4   5   0     1864.47     2061.31     33.65 o 
   5   5   0        1.77        1.09      0.25 o 
   6   5   0      149.99      151.56      1.87 o 
   7   5   0       26.97       22.76      0.69 o 
   8   5   0      479.17      474.51      5.10 o 
   9   5   0       31.14       30.96      0.86 o 
  10   5   0       22.04       23.69      0.81 o 
   0   6   0        0.81        3.24      0.40 o 
   1   6   0        2.07        1.47      0.18 o 
   2   6   0      115.70      111.74      2.24 o 
   3   6   0        6.27        4.73      0.43 o 
   4   6   0      226.98      234.80      3.09 o 
   5   6   0       24.26       26.31      0.81 o 
   6   6   0      775.12      761.79      7.73 o 
   7   6   0      487.16      486.42      5.15 o 
   8   6   0       55.86       57.79      1.11 o 
   9   6   0       21.37       21.15      0.88 o 
  10   6   0       13.05       15.45      0.73 o 
   1   7   0      505.56      529.11      6.63 o 
   2   7   0        3.09        4.32      0.40 o 
   3   7   0       65.41       62.16      1.48 o 
   4   7   0      128.51      134.31      2.73 o 
   5   7   0       11.58       12.81      0.60 o 
   6   7   0       18.36       18.00      0.81 o 
   7   7   0       25.16       26.32      0.91 o 
   8   7   0      125.89      130.96      2.76 o 
   9   7   0        5.08        4.89      0.92 o 
   0   8   0      265.73      269.92      5.11 o 
   1   8   0        9.77        8.66      0.37 o 
   2   8   0        3.31        2.85      0.39 o 
   3   8   0        3.31        4.39      0.45 o 
   4   8   0      165.90      166.35      3.32 o 
   5   8   0      215.03      217.18      4.22 o 
   6   8   0       20.80       22.41      0.62 o 
   7   8   0        2.92        2.67      0.37 o 
   8   8   0       23.12       24.37      0.91 o 
   9   8   0       18.61       23.59      0.97 o 
   1   9   0       56.01       52.89      1.34 o 
   2   9   0       40.38       40.13      1.28 o 
   3   9   0       79.81       78.87      1.92 o 
   4   9   0      103.45      102.80      2.33 o 
   5   9   0       35.28       34.05      1.22 o 
   6   9   0       78.14       71.88      1.86 o 
   7   9   0        4.05        3.70      0.46 o 
   8   9   0       21.62       23.86      1.16 o 
   0  10   0     1985.96     2072.88     35.38 o 
   1  10   0      220.55      218.47      4.42 o 
   2  10   0      352.25      362.99      6.77 o 
   4  10   0      105.33      102.40      2.40 o 
   5  10   0       53.83       52.20      1.61 o 
   6  10   0       14.51       12.88      0.94 o 
   7  10   0        1.53        2.56      0.56 o 
   1  11   0        6.08        6.99      0.73 o 
   2  11   0        6.82        7.60      0.73 o 
   3  11   0        0.40        0.64      0.51 o 
   4  11   0      101.82      103.47      2.49 o 
   5  11   0        0.24        0.33      0.51 o 
   6  11   0       16.76       18.06      1.04 o 
   1  12   0       29.40       24.86      1.28 o 
   2  12   0        0.95        1.32      0.58 o 
   3  12   0        6.24        9.23      0.82 o 
   4  12   0        0.03       -0.01      0.49 o 
   1  13   0       11.95       11.52      1.11 o 
   2  13   0        9.79       12.44      1.15 o 
   2   0   1     4192.29     4165.38     49.05 o 
   4   0   1     1569.10     1584.98     15.64 o 
   6   0   1      728.63      802.86      8.09 o 
   8   0   1      137.26      133.51      1.54 o 
  10   0   1      110.68      104.05      1.40 o 
   0   1   1     1694.12     1637.03     29.41 o 
   1   1   1      458.84      418.88      2.85 o 
   2   1   1     1400.92     1355.28     11.68 o 
   3   1   1     1523.77     1447.59     13.02 o 
   4   1   1      559.85      545.50      3.89 o 
   5   1   1      149.96      151.38      1.36 o 
   6   1   1      231.75      226.69      1.68 o 
   7   1   1      136.83      142.39      1.18 o 
   8   1   1       12.55        9.92      0.33 o 
   9   1   1       15.54       15.65      0.39 o 
  10   1   1       38.88       37.22      0.57 o 
  11   1   1       15.79       17.31      0.46 o 
   1   2   1     2697.16     2698.20     34.24 o 
   2   2   1      467.10      458.10      2.55 o 
   3   2   1      424.62      419.07      3.52 o 
   4   2   1      366.46      370.22      4.06 o 
   5   2   1       37.44       33.29      0.49 o 
   6   2   1      260.76      244.52      1.92 o 
   7   2   1       61.43       60.47      0.71 o 
   8   2   1       75.45       72.32      0.78 o 
   9   2   1       87.98       82.44      0.88 o 
  10   2   1       19.19       15.96      0.43 o 
  11   2   1       12.16       12.71      0.42 o 
   0   3   1      184.82      180.00      1.46 o 
   1   3   1      879.41      871.47      5.65 o 
   2   3   1      328.38      349.40      2.35 o 
   3   3   1      213.34      213.29      1.86 o 
   4   3   1      116.13      114.68      1.51 o 
   5   3   1       48.35       44.59      0.57 o 
   6   3   1       32.82       28.98      0.46 o 
   7   3   1       72.36       65.26      0.76 o 
   8   3   1       60.29       58.74      0.75 o 
   9   3   1       12.08       10.96      0.42 o 
  10   3   1       72.84       75.07      0.87 o 
  11   3   1        1.15        0.78      0.27 o 
   1   4   1       86.63       76.70      0.49 o 
   2   4   1      287.89      293.21      1.87 o 
   3   4   1      345.52      360.67      2.89 o 
   4   4   1      117.17      123.83      1.14 o 
   5   4   1       82.81       78.43      0.84 o 
   6   4   1      127.76      126.15      1.14 o 
   7   4   1       20.06       18.07      0.53 o 
   8   4   1      122.63      113.23      1.14 o 
   9   4   1      151.67      150.21      1.43 o 
  10   4   1       13.17       12.55      0.48 o 
   0   5   1      214.03      202.46      1.64 o 
   1   5   1      446.58      483.47      2.79 o 
   2   5   1     1221.07     1336.70      9.39 o 
   3   5   1       80.23       79.88      0.84 o 
   4   5   1      234.61      262.48      2.74 o 
   5   5   1       36.47       38.39      0.55 o 
   6   5   1      485.56      483.22      3.57 o 
   7   5   1       22.54       22.47      0.49 o 
   8   5   1      578.60      574.89      4.28 o 
   9   5   1       80.26       83.97      0.99 o 
  10   5   1       71.01       70.44      0.92 o 
   1   6   1      397.59      423.56      2.61 o 
   2   6   1      355.82      350.65      3.12 o 
   3   6   1       20.63       24.39      0.47 o 
   4   6   1       77.71       89.93      0.97 o 
   5   6   1      244.22      233.40      2.53 o 
   6   6   1      298.02      298.62      2.58 o 
   7   6   1      123.49      120.09      1.17 o 
   8   6   1      163.04      156.04      1.45 o 
   9   6   1       34.51       35.32      0.67 o 
  10   6   1       30.73       30.79      0.65 o 
   0   7   1      648.23      685.31      5.88 o 
   1   7   1       57.13       56.38      0.60 o 
   2   7   1      125.51      128.26      1.53 o 
   3   7   1       70.42       80.08      1.03 o 
   4   7   1        1.37        1.70      0.19 o 
   5   7   1      166.94      169.22      1.67 o 
   6   7   1      192.56      187.68      2.62 o 
   7   7   1        7.73        8.20      0.56 o 
   8   7   1        2.93        2.95      0.39 o 
   9   7   1       26.06       29.22      0.60 o 
   1   8   1       39.69       35.04      0.53 o 
   2   8   1       33.88       34.22      0.55 o 
   3   8   1      106.11      102.36      1.57 o 
   4   8   1       73.79       67.97      0.93 o 
   5   8   1       12.05       11.97      0.40 o 
   6   8   1      205.24      208.63      3.81 o 
   7   8   1       12.47       11.93      0.42 o 
   8   8   1        7.81        8.99      0.55 o 
   9   8   1       22.75       24.99      1.04 o 
   0   9   1      396.58      403.02      5.73 o 
   1   9   1        9.10        9.66      0.38 o 
   2   9   1       26.94       24.41      0.50 o 
   3   9   1       47.01       45.10      0.97 o 
   4   9   1       28.31       21.46      0.52 o 
   5   9   1       40.77       34.99      0.66 o 
   6   9   1       27.63       28.54      0.70 o 
   7   9   1       56.52       54.95      1.13 o 
   8   9   1        6.62        6.45      0.51 o 
   1  10   1      224.59      225.12      2.64 o 
   2  10   1      146.26      150.88      2.61 o 
   3  10   1      127.04      121.14      1.93 o 
   4  10   1       50.10       46.98      1.34 o 
   5  10   1        8.50        5.98      0.45 o 
   6  10   1       27.45       27.16      0.82 o 
   7  10   1       28.39       25.83      1.23 o 
   0  11   1       35.85       36.37      1.45 o 
   1  11   1       17.00       17.32      1.23 o 
   2  11   1      298.35      296.80      4.07 o 
   3  11   1        4.93        5.67      0.49 o 
   4  11   1       12.89        8.74      0.63 o 
   5  11   1        7.63        7.63      0.55 o 
   6  11   1        1.80        1.32      0.57 o 
   1  12   1        3.01        3.95      0.73 o 
   2  12   1       12.16       12.06      0.72 o 
   3  12   1       32.21       28.59      0.93 o 
   4  12   1        8.96       11.04      1.01 o 
   0  13   1        4.18        4.21      0.83 o 
   1  13   1        3.55        1.84      0.71 o 
   2  13   1       12.60       11.65      1.21 o 
   0   0   2      797.58      823.58     16.88 o 
   2   0   2     6899.29     7417.02     95.20 o 
   4   0   2      210.50      204.18      2.75 o 
   6   0   2      170.98      191.00      2.23 o 
   8   0   2      148.78      134.30      1.55 o 
  10   0   2      258.07      252.82      2.72 o 
   2   1   2      817.85      799.67      6.19 o 
   3   1   2     1238.94     1278.74      8.34 o 
   4   1   2       49.38       52.25      0.80 o 
   5   1   2      276.17      308.59      2.59 o 
   6   1   2      400.30      410.25      2.85 o 
   7   1   2        3.76        3.53      0.24 o 
   8   1   2      115.60      109.10      1.02 o 
   9   1   2        2.24        1.74      0.23 o 
  10   1   2       15.40       15.58      0.42 o 
  11   1   2        7.37        6.58      0.33 o 
   0   2   2     2212.46     2237.19     27.53 o 
   1   2   2      279.47      284.46      2.62 o 
   2   2   2     1457.90     1413.11      9.29 o 
   3   2   2      197.36      193.01      1.54 o 
   4   2   2      557.90      571.62      3.71 o 
   5   2   2        5.43        5.05      0.28 o 
   6   2   2       11.74        9.96      0.32 o 
   7   2   2       42.83       46.95      0.58 o 
   8   2   2       79.56       74.95      0.80 o 
   9   2   2       84.23       78.68      0.87 o 
  10   2   2       94.11       92.61      0.99 o 
  11   2   2        7.38        9.31      0.37 o 
   1   3   2      136.97      139.25      3.65 o 
   2   3   2      156.22      140.32      1.46 o 
   3   3   2      328.46      322.07      2.24 o 
   4   3   2       50.72       60.77      0.65 o 
   5   3   2       49.69       41.93      0.54 o 
   6   3   2      304.11      286.59      2.44 o 
   7   3   2      260.16      255.03      2.05 o 
   8   3   2      283.42      284.04      2.30 o 
   9   3   2       50.47       47.41      0.66 o 
  10   3   2        4.19        4.52      0.31 o 
   0   4   2       34.74       34.03      0.49 o 
   1   4   2      559.00      555.18      3.65 o 
   2   4   2      202.53      194.83      1.39 o 
   3   4   2     1629.99     1770.36     15.41 o 
   4   4   2      156.52      167.86      1.65 o 
   5   4   2       31.48       32.15      0.49 o 
   6   4   2        5.84        5.89      0.28 o 
   7   4   2      202.44      204.74      1.72 o 
   8   4   2       39.65       35.33      0.60 o 
   9   4   2       16.92       18.38      0.50 o 
  10   4   2       37.04       34.66      0.61 o 
   1   5   2      254.19      251.41      1.84 o 
   2   5   2      797.91      839.94      5.95 o 
   3   5   2      170.82      165.27      1.54 o 
   4   5   2      158.61      148.15      1.99 o 
   5   5   2       80.56       82.30      0.98 o 
   6   5   2      462.94      453.07      3.71 o 
   7   5   2       83.94       84.89      0.99 o 
   8   5   2      306.85      305.55      2.47 o 
   9   5   2       64.37       63.69      0.85 o 
  10   5   2       18.99       21.33      0.55 o 
   0   6   2      456.59      438.15      5.46 o 
   1   6   2      225.04      243.25      1.66 o 
   2   6   2      188.24      176.52      1.51 o 
   3   6   2      339.91      361.26      3.70 o 
   4   6   2      141.50      142.74      1.39 o 
   5   6   2       20.96       20.50      0.61 o 
   6   6   2      116.27      117.25      1.53 o 
   7   6   2       80.53       81.44      1.09 o 
   8   6   2       24.74       24.44      0.58 o 
   9   6   2        3.43        5.74      0.38 o 
  10   6   2       47.71       50.40      0.85 o 
   1   7   2      143.43      146.32      1.18 o 
   2   7   2      494.11      499.11      4.38 o 
   3   7   2        4.78        3.48      0.26 o 
   4   7   2      101.35      100.10      1.04 o 
   5   7   2       76.60       79.97      1.28 o 
   6   7   2      350.22      362.36      4.10 o 
   7   7   2       88.35       90.77      1.57 o 
   8   7   2       30.07       30.08      1.32 o 
   9   7   2       16.41       18.28      0.55 o 
   0   8   2      192.44      195.49      2.12 o 
   1   8   2       30.01       30.79      0.47 o 
   2   8   2       54.23       54.41      0.86 o 
   3   8   2        3.65        5.17      0.30 o 
   4   8   2      127.64      121.61      1.49 o 
   5   8   2       42.79       41.00      1.07 o 
   6   8   2       69.42       68.27      0.86 o 
   7   8   2        2.96        3.06      0.34 o 
   8   8   2        2.11        3.11      0.41 o 
   1   9   2      611.93      611.23     14.65 o 
   2   9   2      230.11      243.72      2.76 o 
   3   9   2       14.87       12.58      0.60 o 
   4   9   2       31.12       28.38      0.74 o 
   5   9   2        4.52        4.62      0.33 o 
   6   9   2       20.70       19.91      0.87 o 
   7   9   2       30.06       27.16      0.93 o 
   8   9   2        3.64        2.99      0.61 o 
   0  10   2       77.82       77.27      2.14 o 
   1  10   2       55.87       56.23      1.31 o 
   2  10   2      310.79      306.48      3.43 o 
   3  10   2        5.84        3.69      0.39 o 
   4  10   2       34.63       30.65      0.84 o 
   5  10   2       36.43       37.00      1.12 o 
   6  10   2        2.10        3.38      0.65 o 
   7  10   2       40.49       41.22      1.20 o 
   1  11   2      122.77      126.29      2.78 o 
   2  11   2       61.71       64.82      1.33 o 
   3  11   2       44.58       44.64      1.06 o 
   4  11   2        1.24        0.37      0.58 o 
   5  11   2       17.13       19.53      1.19 o 
   6  11   2       12.93       11.03      0.95 o 
   0  12   2       39.24       39.84      1.70 o 
   1  12   2        5.16        4.05      0.74 o 
   2  12   2       97.21      106.72      2.81 o 
   3  12   2       15.19       18.31      1.24 o 
   4  12   2       11.30       11.49      1.08 o 
   1  13   2        1.08        0.51      0.48 o 
   2   0   3     4010.60     3857.85     34.53 o 
   4   0   3     1660.24     1700.65     21.13 o 
   6   0   3       23.87       24.84      0.65 o 
   8   0   3      114.15      113.42      1.38 o 
  10   0   3       39.01       36.70      0.79 o 
   1   1   3     2688.76     2696.33     18.85 o 
   2   1   3     1363.78     1352.44      9.93 o 
   3   1   3      261.80      264.18      2.00 o 
   4   1   3       32.41       40.13      0.60 o 
   5   1   3      373.88      405.82      3.31 o 
   6   1   3      223.68      226.90      1.83 o 
   7   1   3      118.99      119.16      1.05 o 
   8   1   3       45.57       44.77      0.64 o 
   9   1   3       26.33       26.71      0.50 o 
  10   1   3       62.53       63.65      0.74 o 
  11   1   3        7.62        6.86      0.34 o 
   1   2   3     2225.33     2208.20     19.50 o 
   2   2   3      976.63      971.60      6.56 o 
   3   2   3        3.71        4.45      0.22 o 
   4   2   3      825.87      839.13      9.23 o 
   5   2   3      424.77      436.15      3.59 o 
   6   2   3      207.35      201.16      1.66 o 
   7   2   3      286.85      278.54      2.07 o 
   8   2   3       15.46       15.81      0.40 o 
   9   2   3       20.32       19.88      0.46 o 
  10   2   3        2.25        2.59      0.29 o 
   0   3   3      926.97      872.64     10.58 o 
   1   3   3      933.04      917.11      7.99 o 
   2   3   3      548.47      602.14      4.35 o 
   3   3   3      226.73      255.62      1.95 o 
   4   3   3        8.30        9.65      0.30 o 
   5   3   3      143.01      133.72      1.39 o 
   6   3   3      125.62      128.57      1.40 o 
   7   3   3      352.58      344.38      2.70 o 
   8   3   3      145.60      146.31      1.28 o 
   9   3   3      195.43      191.59      1.61 o 
  10   3   3       14.92       17.10      0.48 o 
   1   4   3      774.61      818.06      6.34 o 
   2   4   3     1001.67     1105.56      8.64 o 
   3   4   3       93.04       87.48      1.82 o 
   4   4   3      308.64      326.14      3.57 o 
   5   4   3      188.82      191.11      1.89 o 
   6   4   3      189.00      191.54      1.95 o 
   7   4   3      470.77      476.12      4.42 o 
   8   4   3      222.17      217.00      2.03 o 
   9   4   3       97.78       93.25      1.06 o 
  10   4   3        9.00        8.19      0.40 o 
   0   5   3      408.72      442.26      4.45 o 
   1   5   3        3.61        2.79      0.14 o 
   2   5   3      131.82      126.68      1.31 o 
   3   5   3       15.31       14.19      0.35 o 
   4   5   3      349.97      354.93      6.35 o 
   5   5   3      120.03      124.09      1.33 o 
   6   5   3      805.93      809.50      7.19 o 
   7   5   3        5.05        5.19      0.35 o 
   8   5   3       90.80       89.88      1.09 o 
   9   5   3       31.50       31.12      0.66 o 
  10   5   3      100.02      104.98      1.20 o 
   1   6   3      192.73      208.95      1.73 o 
   2   6   3      615.19      623.03      4.92 o 
   3   6   3      209.38      206.80      1.98 o 
   4   6   3      169.34      181.03      2.02 o 
   5   6   3      107.34      110.36      2.26 o 
   6   6   3       16.50       16.33      0.52 o 
   7   6   3      115.21      120.15      1.40 o 
   8   6   3      162.54      165.45      1.84 o 
   9   6   3       81.28       87.31      1.11 o 
   0   7   3      265.98      261.11      3.42 o 
   1   7   3      141.16      129.17      1.15 o 
   2   7   3       40.50       42.01      1.29 o 
   3   7   3       71.29       72.13      0.87 o 
   4   7   3      105.41      107.75      1.33 o 
   5   7   3      121.66      119.40      1.75 o 
   6   7   3       79.79       81.67      1.06 o 
   7   7   3      102.15      108.72      1.73 o 
   8   7   3       38.12       40.60      1.73 o 
   9   7   3       45.47       44.22      1.21 o 
   1   8   3      305.57      306.61      3.31 o 
   2   8   3       34.46       29.43      0.96 o 
   3   8   3       14.24       13.05      0.41 o 
   4   8   3       55.30       51.67      0.81 o 
   5   8   3      112.11      107.94      2.09 o 
   6   8   3      127.53      126.44      1.80 o 
   7   8   3       43.89       41.31      1.14 o 
   8   8   3       44.93       50.49      1.97 o 
   0   9   3      237.62      236.71      4.83 o 
   1   9   3      219.82      221.02      2.53 o 
   2   9   3      406.64      395.53      5.31 o 
   3   9   3      108.91      120.36      1.34 o 
   4   9   3       38.73       31.66      0.78 o 
   5   9   3      141.57      135.13      2.87 o 
   6   9   3       14.75       11.38      0.74 o 
   7   9   3        1.59        0.65      0.46 o 
   1  10   3       11.57       12.02      0.74 o 
   2  10   3       40.79       40.75      1.13 o 
   3  10   3       28.39       32.61      1.43 o 
   4  10   3       64.11       62.90      1.90 o 
   5  10   3       19.02       18.75      0.79 o 
   6  10   3       10.84        9.79      0.68 o 
   0  11   3      314.34      325.50      6.52 o 
   1  11   3        8.17        7.19      0.63 o 
   2  11   3       23.13       25.16      0.96 o 
   3  11   3        8.30        9.07      0.89 o 
   4  11   3        3.68        3.35      0.71 o 
   5  11   3        5.28        4.81      0.71 o 
   1  12   3       64.46       68.43      1.60 o 
   2  12   3       26.44       27.25      1.19 o 
   3  12   3       50.45       53.29      1.93 o 
   4  12   3       15.87       16.54      1.26 o 
   0   0   4       17.16       13.86      1.14 o 
   2   0   4     1675.08     1717.75     29.78 o 
   4   0   4     1298.17     1324.85     22.03 o 
   6   0   4       53.00       53.86      1.66 o 
   8   0   4       20.82       18.29      0.95 o 
  10   0   4        0.97        0.92      0.40 o 
   1   1   4      283.96      294.86      3.36 o 
   2   1   4      499.81      510.99      3.46 o 
   3   1   4      274.17      276.74      2.34 o 
   4   1   4      388.33      405.34      3.55 o 
   5   1   4      305.07      315.58      3.51 o 
   6   1   4       13.22       11.12      0.54 o 
   7   1   4      167.64      157.40      1.76 o 
   8   1   4       13.90       12.72      0.41 o 
   9   1   4       70.65       69.05      0.88 o 
  10   1   4       23.87       24.89      0.52 o 
   0   2   4     5107.83     5243.94    124.86 o 
   1   2   4      119.57      123.25      1.00 o 
   2   2   4       44.62       42.25      0.43 o 
   3   2   4      634.84      640.37      4.06 o 
   4   2   4      120.99      130.68      1.61 o 
   5   2   4        9.18       10.39      0.38 o 
   6   2   4        3.67        3.72      0.28 o 
   7   2   4      240.09      234.62      2.45 o 
   8   2   4       28.10       28.54      0.54 o 
   9   2   4       43.67       40.73      0.67 o 
  10   2   4       50.26       54.01      0.81 o 
   1   3   4      833.67      845.59      6.19 o 
   2   3   4      219.89      234.26      3.19 o 
   3   3   4      290.21      301.74      2.51 o 
   4   3   4      361.82      377.53      3.05 o 
   5   3   4       43.90       46.14      0.71 o 
   6   3   4       13.41       12.57      0.42 o 
   7   3   4        5.56        4.75      0.33 o 
   8   3   4       59.21       61.00      0.86 o 
   9   3   4       54.99       56.00      0.79 o 
  10   3   4       37.44       37.29      0.68 o 
   0   4   4      423.67      437.68      7.82 o 
   1   4   4      532.45      552.92      5.74 o 
   2   4   4      356.19      371.89      3.00 o 
   3   4   4       51.99       66.26      0.98 o 
   4   4   4       61.00       58.60      0.92 o 
   5   4   4       92.33       90.97      1.27 o 
   6   4   4      261.95      268.38      3.12 o 
   7   4   4      223.57      218.70      2.35 o 
   8   4   4       67.80       67.33      1.11 o 
   9   4   4       21.09       23.77      0.55 o 
  10   4   4       33.89       36.31      0.69 o 
   1   5   4       64.08       63.57      0.78 o 
   2   5   4        9.24        8.63      0.62 o 
   3   5   4       15.60       15.19      0.50 o 
   4   5   4       29.64       28.11      1.21 o 
   5   5   4       31.14       30.45      0.92 o 
   6   5   4       37.50       37.25      0.80 o 
   7   5   4        1.37        0.82      0.35 o 
   8   5   4       34.59       35.35      0.76 o 
   9   5   4        0.14       -0.44      0.30 o 
   0   6   4       76.63       80.53      0.96 o 
   1   6   4       29.50       29.26      0.53 o 
   2   6   4      163.48      164.92      1.80 o 
   3   6   4       75.94       78.31      1.13 o 
   4   6   4       15.59       14.39      0.65 o 
   5   6   4       75.27       68.68      1.12 o 
   6   6   4       71.78       70.78      2.10 o 
   7   6   4       76.04       86.97      1.75 o 
   8   6   4      131.52      133.15      3.44 o 
   9   6   4       23.73       24.66      0.65 o 
   1   7   4        7.08        6.30      0.27 o 
   2   7   4       85.45       86.31      1.19 o 
   3   7   4        8.67        8.22      0.47 o 
   4   7   4       37.43       36.79      1.07 o 
   5   7   4       16.56       13.81      0.38 o 
   6   7   4        7.56        8.85      0.91 o 
   7   7   4        4.36        4.53      0.90 o 
   8   7   4       59.38       63.53      2.22 o 
   0   8   4      512.24      500.05      6.31 o 
   1   8   4      139.96      143.30      1.77 o 
   2   8   4       20.67       19.59      0.89 o 
   3   8   4       41.16       38.36      0.81 o 
   4   8   4      118.21      109.98      1.83 o 
   5   8   4       25.56       27.54      0.90 o 
   6   8   4       71.30       71.40      2.20 o 
   7   8   4       54.92       50.68      1.27 o 
   8   8   4       32.13       30.07      1.12 o 
   1   9   4      246.31      245.75      3.55 o 
   2   9   4       16.18       13.72      0.87 o 
   3   9   4      255.43      229.47      2.67 o 
   4   9   4       83.00       74.98      1.62 o 
   5   9   4       64.44       64.72      1.36 o 
   6   9   4       55.61       56.44      1.32 o 
   7   9   4       15.32       18.15      1.30 o 
   0  10   4       37.42       40.97      1.66 o 
   1  10   4       35.45       36.91      1.08 o 
   2  10   4       40.72       42.09      1.18 o 
   3  10   4       32.67       33.11      1.09 o 
   4  10   4        9.03        9.76      0.68 o 
   5  10   4       31.90       33.60      1.02 o 
   6  10   4       10.76       15.42      0.84 o 
   1  11   4        8.88        8.50      1.03 o 
   2  11   4       18.96       17.00      0.86 o 
   3  11   4        4.33        4.38      0.73 o 
   4  11   4       26.81       28.97      1.47 o 
   5  11   4        1.15        0.49      0.68 o 
   0  12   4       47.59       47.62      1.90 o 
   1  12   4        9.51       12.36      0.86 o 
   2  12   4        9.33        8.91      0.75 o 
   3  12   4       12.07       14.62      1.28 o 
   2   0   5     1037.38     1048.04      9.27 o 
   4   0   5      419.82      400.23      6.03 o 
   6   0   5      100.26       98.11      2.51 o 
   8   0   5        5.71        6.35      1.38 o 
  10   0   5       20.33       24.34      0.81 o 
   0   1   5      156.07      156.57      1.51 o 
   1   1   5       42.80       37.00      0.43 o 
   2   1   5      115.00      103.24      0.80 o 
   3   1   5      798.36      831.57      8.54 o 
   4   1   5      164.03      154.76      1.62 o 
   5   1   5       52.90       50.80      0.83 o 
   6   1   5      107.99       99.53      1.80 o 
   7   1   5       66.81       67.89      1.07 o 
   8   1   5       67.50       68.35      0.95 o 
   9   1   5       31.51       34.13      0.69 o 
  10   1   5      103.83      109.32      1.37 o 
   1   2   5     1274.99     1280.35      9.94 o 
   2   2   5      336.81      357.25      2.70 o 
   3   2   5      178.72      179.11      1.46 o 
   4   2   5      263.15      267.58      2.58 o 
   5   2   5      166.30      169.61      1.73 o 
   6   2   5      161.00      158.36      1.52 o 
   7   2   5       45.89       45.14      0.77 o 
   8   2   5      297.13      289.52      3.00 o 
   9   2   5       18.10       17.84      0.56 o 
  10   2   5        0.94        1.47      0.34 o 
   0   3   5     1153.13     1166.30     14.63 o 
   1   3   5      483.25      460.55      3.77 o 
   2   3   5      470.46      467.02      4.31 o 
   3   3   5      245.36      260.70      2.24 o 
   4   3   5      293.58      304.81      2.91 o 
   5   3   5        6.80        7.87      0.38 o 
   6   3   5       10.23        9.74      0.35 o 
   7   3   5      170.18      168.70      1.90 o 
   8   3   5       61.49       63.91      1.02 o 
   9   3   5       27.51       27.51      0.64 o 
  10   3   5       20.82       21.11      0.63 o 
   1   4   5      209.70      216.43      1.90 o 
   2   4   5       73.22       70.40      0.89 o 
   3   4   5       31.50       35.51      0.64 o 
   4   4   5      222.64      223.90      2.24 o 
   5   4   5      320.00      313.88      2.70 o 
   6   4   5       64.23       62.34      0.85 o 
   7   4   5      274.65      282.07      2.93 o 
   8   4   5        2.38        2.16      0.53 o 
   9   4   5        4.50        5.22      0.39 o 
   0   5   5      536.06      549.25      9.81 o 
   1   5   5        0.77        1.01      0.21 o 
   2   5   5       51.74       51.56      0.53 o 
   3   5   5        9.83       10.52      0.44 o 
   4   5   5      189.21      178.93      1.79 o 
   5   5   5       39.86       38.48      1.55 o 
   6   5   5       88.75       88.06      2.50 o 
   7   5   5       11.61       10.54      0.73 o 
   8   5   5       99.99      103.69      1.44 o 
   9   5   5        1.73        2.89      0.55 o 
   1   6   5      175.91      169.68      1.52 o 
   2   6   5       59.12       55.19      0.79 o 
   3   6   5       66.05       69.73      1.26 o 
   4   6   5      115.33      113.05      1.55 o 
   5   6   5       60.65       57.76      1.25 o 
   6   6   5       10.86       12.22      1.07 o 
   7   6   5       25.81       28.43      1.02 o 
   8   6   5       17.53       19.49      0.79 o 
   9   6   5       44.01       48.37      0.98 o 
   0   7   5      698.44      688.22      6.85 o 
   1   7   5       15.88       14.32      0.57 o 
   2   7   5        7.83        6.25      0.39 o 
   3   7   5      121.40      114.33      1.54 o 
   4   7   5       72.60       69.48      1.17 o 
   5   7   5        0.65        0.85      0.43 o 
   6   7   5       46.00       43.03      1.16 o 
   7   7   5       10.81       12.23      1.27 o 
   8   7   5       36.48       42.70      1.82 o 
   1   8   5      213.56      214.56      2.08 o 
   2   8   5      430.62      436.99      6.93 o 
   3   8   5       58.22       53.08      0.98 o 
   4   8   5      136.77      128.39      2.08 o 
   5   8   5       47.95       45.49      2.25 o 
   6   8   5       45.19       42.48      1.17 o 
   7   8   5       32.57       25.96      1.02 o 
   0   9   5      135.46      128.83      3.12 o 
   1   9   5       19.24       17.79      0.81 o 
   2   9   5        5.61        4.61      0.38 o 
   3   9   5       46.66       47.21      0.93 o 
   4   9   5       53.13       61.18      1.31 o 
   5   9   5        7.55        8.78      0.63 o 
   6   9   5       63.75       70.37      2.18 o 
   7   9   5       12.55       17.16      0.93 o 
   1  10   5        8.75        8.22      0.63 o 
   2  10   5        9.77       10.40      0.74 o 
   3  10   5       21.21       20.90      0.68 o 
   4  10   5       58.84       60.62      1.31 o 
   5  10   5        2.17        2.74      0.52 o 
   0  11   5       75.45       79.13      2.44 o 
   1  11   5       12.62       12.80      0.90 o 
   2  11   5       19.06       19.91      0.94 o 
   3  11   5       15.66       16.24      0.94 o 
   4  11   5       25.16       29.80      1.56 o 
   1  12   5       30.92       29.80      1.14 o 
   0   0   6       18.89       25.39      0.81 o 
   2   0   6       52.46       50.83      1.04 o 
   4   0   6      464.34      475.38      6.16 o 
   6   0   6      597.36      619.65     11.95 o 
   8   0   6       56.70       56.37      1.50 o 
   1   1   6      348.80      339.14      2.23 o 
   2   1   6      740.68      748.05      5.48 o 
   3   1   6      293.11      296.28      2.52 o 
   4   1   6       78.41       76.57      1.06 o 
   5   1   6       46.62       45.40      0.79 o 
   6   1   6      107.71      105.26      1.93 o 
   7   1   6       70.98       70.89      1.11 o 
   8   1   6      133.10      140.93      1.70 o 
   9   1   6        2.64        1.69      0.40 o 
   0   2   6      460.75      456.08      4.74 o 
   1   2   6      290.04      279.87      2.34 o 
   2   2   6      228.11      233.76      2.24 o 
   3   2   6      160.05      171.00      1.79 o 
   4   2   6        0.18        0.46      0.18 o 
   5   2   6       47.35       47.56      0.64 o 
   6   2   6       30.85       30.98      0.54 o 
   7   2   6      127.86      135.58      1.61 o 
   8   2   6       47.82       51.25      0.89 o 
   9   2   6       60.88       64.32      0.97 o 
   1   3   6     1191.41     1194.75      9.43 o 
   2   3   6      169.15      173.40      2.62 o 
   3   3   6       12.29       14.76      0.50 o 
   4   3   6      100.42      104.48      1.16 o 
   5   3   6      206.78      210.17      2.10 o 
   6   3   6      264.86      282.15      2.88 o 
   7   3   6      313.05      324.02      3.29 o 
   8   3   6       20.37       17.59      0.79 o 
   9   3   6        1.05        1.52      0.35 o 
   0   4   6      132.50      128.54      1.58 o 
   1   4   6      231.54      211.08      2.43 o 
   2   4   6      556.04      537.21      5.54 o 
   3   4   6       37.29       36.76      0.54 o 
   4   4   6        6.31        7.55      1.43 o 
   5   4   6        2.37        3.00      0.61 o 
   6   4   6       29.03       30.07      0.65 o 
   7   4   6       12.21       10.84      0.48 o 
   8   4   6        0.33        0.05      0.30 o 
   9   4   6       30.26       29.49      0.75 o 
   1   5   6       34.89       37.31      0.57 o 
   2   5   6      157.16      154.52      1.69 o 
   3   5   6       72.61       73.28      0.83 o 
   4   5   6      122.71      119.18      1.44 o 
   5   5   6        6.45        5.61      0.98 o 
   6   5   6       18.34       18.38      0.71 o 
   7   5   6       13.47       14.45      0.69 o 
   8   5   6       48.41       52.83      0.96 o 
   0   6   6      121.82      116.11      1.36 o 
   1   6   6       95.78       94.54      1.00 o 
   2   6   6      122.90      119.30      1.37 o 
   3   6   6       15.00       13.13      0.57 o 
   4   6   6       12.01       11.84      0.68 o 
   5   6   6        5.78        8.28      0.51 o 
   6   6   6       41.17       39.68      1.20 o 
   7   6   6        3.27        2.06      0.61 o 
   8   6   6        3.39        3.07      0.50 o 
   1   7   6      298.80      298.22      3.26 o 
   2   7   6      238.04      229.91      2.28 o 
   3   7   6       29.00       25.87      1.26 o 
   4   7   6       26.38       25.96      0.74 o 
   5   7   6      167.73      154.95      2.48 o 
   6   7   6       68.65       71.35      1.57 o 
   7   7   6       76.34       77.79      1.43 o 
   0   8   6       59.34       57.36      1.85 o 
   1   8   6       63.67       62.50      1.00 o 
   2   8   6      251.74      239.73      2.76 o 
   3   8   6        0.03        0.72      0.49 o 
   4   8   6       27.69       24.33      0.76 o 
   5   8   6       14.54       13.15      0.79 o 
   6   8   6       19.79       24.28      0.99 o 
   7   8   6       25.99       29.45      1.11 o 
   1   9   6       72.69       71.98      1.57 o 
   2   9   6        2.38        2.60      0.34 o 
   3   9   6       52.01       53.45      1.01 o 
   4   9   6       26.24       26.20      0.81 o 
   5   9   6       10.44       10.72      2.27 o 
   6   9   6       49.58       46.82      1.74 o 
   0  10   6        7.71        6.10      0.85 o 
   1  10   6        4.46        5.96      0.58 o 
   2  10   6        0.80        0.52      0.53 o 
   3  10   6       29.14       33.60      1.17 o 
   4  10   6       31.54       34.01      1.65 o 
   5  10   6       29.92       33.06      1.08 o 
   1  11   6        1.72        1.74      0.55 o 
   2  11   6       33.51       35.81      1.21 o 
   3  11   6       12.63       15.57      0.94 o 
   2   0   7      217.29      226.38      2.21 o 
   4   0   7       77.81       75.96      1.98 o 
   6   0   7      349.99      371.85      7.53 o 
   8   0   7       88.09       97.36      2.82 o 
   0   1   7      125.99      112.17      1.40 o 
   1   1   7      137.90      137.06      1.07 o 
   2   1   7      183.45      178.03      1.58 o 
   3   1   7      125.11      128.95      1.24 o 
   4   1   7      131.49      125.12      1.57 o 
   5   1   7       30.35       30.30      0.65 o 
   6   1   7        1.06        0.62      0.59 o 
   7   1   7      139.51      140.23      2.80 o 
   8   1   7       13.98       13.28      0.50 o 
   9   1   7       27.73       25.89      0.90 o 
   1   2   7       51.70       50.28      0.52 o 
   2   2   7      165.77      159.78      1.63 o 
   3   2   7      115.18      113.94      1.31 o 
   4   2   7       71.57       73.30      0.91 o 
   5   2   7       78.49       83.03      0.97 o 
   6   2   7       50.79       53.55      0.90 o 
   7   2   7       92.59       90.67      1.93 o 
   8   2   7       19.15       16.90      0.57 o 
   9   2   7       16.67       19.07      0.62 o 
   0   3   7      481.15      473.75      4.95 o 
   1   3   7        4.48        6.04      0.29 o 
   2   3   7       10.26        9.05      0.30 o 
   3   3   7        8.05        7.83      0.65 o 
   4   3   7      103.09      107.94      2.31 o 
   5   3   7       51.83       54.35      1.24 o 
   6   3   7      110.90      111.69      1.39 o 
   7   3   7       29.25       31.02      0.70 o 
   8   3   7       36.03       39.17      0.79 o 
   9   3   7       18.45       21.77      0.84 o 
   1   4   7       92.61       83.68      0.86 o 
   2   4   7       46.05       47.91      1.59 o 
   3   4   7       12.30       13.18      0.56 o 
   4   4   7        8.17        7.69      0.64 o 
   5   4   7       86.67       84.90      1.69 o 
   6   4   7       43.09       40.69      0.96 o 
   7   4   7       14.42       14.32      0.54 o 
   8   4   7        2.64        2.81      0.35 o 
   0   5   7      448.22      448.16      4.86 o 
   1   5   7       36.12       33.20      0.62 o 
   2   5   7      138.79      132.65      1.52 o 
   3   5   7        9.60        8.98      0.52 o 
   4   5   7       24.96       24.22      0.63 o 
   5   5   7        4.28        4.14      0.44 o 
   6   5   7       19.94       20.89      1.14 o 
   7   5   7       10.66       11.08      0.82 o 
   8   5   7       16.84       20.85      1.07 o 
   1   6   7      175.60      173.05      2.18 o 
   2   6   7       17.32       16.05      0.53 o 
   3   6   7       17.55       18.37      0.56 o 
   4   6   7        6.25        6.11      0.43 o 
   5   6   7      103.39       97.90      1.53 o 
   6   6   7       23.66       21.63      0.78 o 
   7   6   7       24.19       23.68      1.30 o 
   0   7   7       53.65       55.33      1.08 o 
   1   7   7       86.64       83.98      1.25 o 
   2   7   7       33.93       31.01      0.67 o 
   3   7   7        9.98        9.42      0.50 o 
   4   7   7       72.03       70.26      1.08 o 
   5   7   7        1.62        1.42      0.41 o 
   6   7   7        5.99        5.98      0.54 o 
   7   7   7        2.94        3.65      0.64 o 
   1   8   7       13.56       14.31      0.81 o 
   2   8   7       10.68       11.61      0.78 o 
   3   8   7       25.64       23.48      0.72 o 
   4   8   7       47.35       44.83      1.00 o 
   5   8   7        6.20        8.03      0.63 o 
   6   8   7       11.76       15.78      1.45 o 
   0   9   7       55.78       53.15      1.92 o 
   1   9   7       27.63       24.72      1.03 o 
   2   9   7       28.94       27.02      1.01 o 
   3   9   7       21.30       20.06      0.94 o 
   4   9   7       10.53       10.68      0.63 o 
   5   9   7       21.65       24.82      0.99 o 
   1  10   7       33.03       30.63      1.13 o 
   2  10   7       20.18       20.27      1.16 o 
   3  10   7       18.14       18.31      1.40 o 
   0   0   8      164.20      165.76      2.39 o 
   2   0   8      130.47      129.90      1.60 o 
   4   0   8      124.65      123.76      2.88 o 
   6   0   8       66.07       78.63      2.29 o 
   1   1   8       40.14       40.20      0.43 o 
   2   1   8       84.15       84.21      0.73 o 
   3   1   8       14.22       11.69      0.31 o 
   4   1   8      136.95      138.07      1.73 o 
   5   1   8       98.37       99.65      1.81 o 
   6   1   8       45.71       50.12      1.26 o 
   7   1   8       35.41       32.89      1.57 o 
   8   1   8       68.76       67.94      1.58 o 
   0   2   8      125.20      118.20      2.01 o 
   1   2   8       32.80       34.26      0.45 o 
   2   2   8       12.25       11.08      0.29 o 
   3   2   8       99.07       98.50      1.99 o 
   4   2   8       35.89       34.14      0.75 o 
   5   2   8       20.83       22.11      0.81 o 
   6   2   8       43.24       45.91      1.29 o 
   7   2   8        6.01        6.64      0.45 o 
   8   2   8       75.52       79.23      1.56 o 
   1   3   8        0.92        1.21      0.14 o 
   2   3   8       78.01       74.13      0.82 o 
   3   3   8       13.30       12.81      0.90 o 
   4   3   8      140.65      141.54      3.96 o 
   5   3   8       51.21       55.12      1.82 o 
   6   3   8        6.49        3.96      0.73 o 
   7   3   8        7.87        7.78      0.65 o 
   8   3   8        0.50        0.51      0.37 o 
   0   4   8      402.70      382.07      6.91 o 
   1   4   8       23.74       19.77      0.34 o 
   2   4   8       79.44       77.22      1.18 o 
   3   4   8       91.84       95.35      1.40 o 
   4   4   8       61.73       60.84      1.10 o 
   5   4   8       45.97       46.22      1.68 o 
   6   4   8       24.33       23.44      1.65 o 
   7   4   8        1.51        1.74      1.12 o 
   1   5   8       33.60       29.41      0.94 o 
   2   5   8      114.72      110.98      1.94 o 
   3   5   8       25.43       22.74      2.54 o 
   4   5   8        8.81        9.02      0.68 o 
   5   5   8       17.73       16.28      0.89 o 
   6   5   8        9.82        9.85      0.77 o 
   7   5   8       14.05       11.91      1.29 o 
   0   6   8      614.63      626.59      7.89 o 
   1   6   8       17.33       18.91      0.85 o 
   2   6   8      107.55      101.27      1.87 o 
   3   6   8       53.40       53.42      1.04 o 
   4   6   8       41.38       43.76      1.00 o 
   5   6   8        6.34        7.62      0.67 o 
   6   6   8       28.53       25.21      1.04 o 
   1   7   8        3.56        5.39      0.44 o 
   2   7   8       37.49       40.38      0.92 o 
   3   7   8       72.09       68.86      1.22 o 
   4   7   8       36.44       36.36      0.93 o 
   5   7   8       21.60       23.81      0.98 o 
   6   7   8        6.95        7.49      1.70 o 
   0   8   8      135.37      139.81      3.44 o 
   1   8   8        8.72        7.63      0.66 o 
   2   8   8       10.60       10.40      0.79 o 
   3   8   8        4.62        4.72      0.59 o 
   4   8   8       45.68       51.90      1.10 o 
   5   8   8        5.57        5.67      0.93 o 
   1   9   8       20.90       21.04      0.96 o 
   2   9   8        7.12        6.07      0.72 o 
   3   9   8        1.75        1.59      0.52 o 
   0  10   8       14.81       15.40      1.31 o 
   1  10   8        1.46        1.78      0.58 o 
   2   0   9      320.86      323.50      3.52 o 
   0   1   9       18.63       16.97      0.67 o 
   1   1   9       12.93       13.53      0.33 o 
   2   1   9       48.14       46.12      0.55 o 
   3   1   9       50.08       47.89      0.72 o 
   4   1   9       24.49       24.14      1.14 o 
   1   2   9      101.48      100.66      1.02 o 
   2   2   9       15.27       13.28      0.43 o 
   3   2   9       49.76       47.54      1.77 o 
   4   2   9        5.38        6.24      0.74 o 
   7   2   9       48.38       49.94      1.27 o 
   0   3   9       90.41       84.77      1.41 o 
   1   3   9       12.45       13.11      0.35 o 
   2   3   9       63.12       62.53      1.04 o 
   3   3   9        5.19        4.94      0.53 o 
   4   3   9       46.23       47.03      1.36 o 
   7   3   9        0.16       -0.43      1.19 o 
   1   4   9      166.08      167.67      2.27 o 
   2   4   9       12.54       10.77      1.83 o 
   3   4   9       33.86       31.26      0.99 o 
   4   4   9       25.35       28.72      1.01 o 
   5   4   9       20.20       20.10      1.26 o 
   6   4   9        1.88       -0.65      1.12 o 
   0   5   9      602.10      618.37     11.44 o 
   1   5   9       21.18       18.80      2.91 o 
   2   5   9       31.97       30.38      2.18 o 
   3   5   9        5.97        5.64      0.59 o 
   4   5   9       36.55       38.55      1.16 o 
   5   5   9        5.03        3.56      0.64 o 
   6   5   9       38.48       33.30      1.23 o 
   1   6   9       30.14       26.93      0.98 o 
   2   6   9       59.37       57.61      1.39 o 
   3   6   9       19.18       17.07      0.91 o 
   4   6   9       48.81       47.41      1.33 o 
   5   6   9       28.63       26.18      1.07 o 
   0   7   9       38.73       39.08      1.72 o 
   1   7   9       29.66       27.94      1.04 o 
   2   7   9       41.48       45.15      1.01 o 
   3   7   9        2.90        2.41      0.47 o 
   4   7   9        0.72        0.25      0.47 o 
   1   8   9       28.44       27.88      1.06 o 
   2   8   9       20.46       23.38      1.03 o 
   3   8   9       19.91       20.00      0.97 o 
   0   9   9        3.35        2.91      0.85 o 
   0   0  10       80.00       80.19      2.02 o 
   2   0  10       16.52       16.26      0.67 o 
   4   0  10       19.75       20.88      0.74 o 
   1   1  10       34.10       32.02      0.60 o 
   2   1  10       20.46       20.56      0.51 o 
   3   1  10        1.99        1.85      0.32 o 
   4   1  10        9.22        8.77      0.99 o 
   0   2  10        5.42        4.48      0.41 o 
   1   2  10       23.95       25.99      0.55 o 
   2   2  10        1.70        1.84      0.26 o 
   3   2  10        6.95        5.19      0.52 o 
   4   2  10       25.82       26.53      0.93 o 
   1   3  10        5.68        6.80      0.55 o 
   2   3  10       28.73       29.81      0.73 o 
   3   3  10       21.42       22.60      0.88 o 
   4   3  10       13.46       14.06      0.80 o 
   5   3  10       12.70       13.30      1.13 o 
   0   4  10      107.26      118.01      2.82 o 
   1   4  10       41.49       42.76      0.86 o 
   2   4  10       19.88       22.13      1.15 o 
   3   4  10        9.16        8.78      0.74 o 
   4   4  10       17.90       18.44      0.87 o 
   5   4  10       16.04       15.06      1.22 o 
   1   5  10       27.33       29.77      1.03 o 
   2   5  10        9.77       10.16      0.73 o 
   3   5  10        1.86        1.15      0.49 o 
   4   5  10       24.63       23.38      2.12 o 
   5   5  10        3.79        2.64      0.82 o 
   0   6  10       30.25       27.94      1.56 o 
   1   6  10       22.52       22.53      0.98 o 
   2   6  10      113.82      105.47      2.04 o 
   3   6  10       11.81       10.36      0.79 o 
   4   6  10       27.23       25.41      0.87 o 
   1   7  10        7.50       10.33      0.79 o 
   2   7  10        1.71        1.71      0.57 o 
   2   0  11       21.98       20.70      0.79 o 
   4   0  11       20.34       19.40      1.16 o 
   0   1  11       14.92       14.17      0.69 o 
   1   1  11       15.21       15.50      0.49 o 
   2   1  11        1.23        1.12      0.28 o 
   3   1  11       42.78       41.64      0.89 o 
   4   1  11        9.80        8.52      0.88 o 
   1   2  11       49.21       50.64      0.80 o 
   2   2  11        9.99       11.98      0.58 o 
   3   2  11        9.96        9.59      0.85 o 
   4   2  11       18.05       19.48      0.90 o 
   0   3  11        7.07        6.64      0.87 o 
   1   3  11        0.09        0.00      0.32 o 
   2   3  11       54.49       56.48      1.05 o 
   3   3  11       10.81       12.77      0.80 o 
   4   3  11        7.17        7.75      0.68 o 
   1   4  11       81.54       81.01      1.68 o 
   2   4  11       11.13       12.66      0.88 o 
   3   4  11        9.25        8.49      0.67 o 
   0   5  11       93.34       89.29      2.61 o 
   1   5  11       13.07       14.41      0.92 o 
   2   5  11       14.28       14.99      0.87 o 
   0   0  12        2.31        2.21      0.67 o 
   2   0  12        4.93        4.53      0.73 o 
   1   1  12        1.97        1.22      0.38 o 
   2   1  12       14.94       17.01      1.05 o 
   0   2  12       23.63       25.01      1.31 o 
   1   2  12       18.00       18.84      0.94 o 
                                                 
